# Supplementary material for: Biochemical composition, β-glucan and phenolic content of a marine diatom Chaetoceros muelleri cultivated in Guillard’s modified medium
Source: PeerJ. 2025 Sep 30;13:e20098. doi: 10.7717/peerj.20098 (PMC12493710; doi:10.7717/peerj.20098)
Supplement: Supplemental Information 1 [file peerj-13-20098-s001.csv]

Warning # 849 in column 23. Text: en_UM
The LOCALE subcommand of the SET command has an invalid parameter. It could
not be mapped to a valid backend locale.
ONEWAY ABTS BY sample
/STATISTICS DESCRIPTIVES HOMOGENEITY
/MISSING ANALYSIS
/POSTHOC=DUNCAN ALPHA(0.05).
Oneway
Descriptives
ABTS
95% Confidence Interval for
Mean
N Mean Std. Deviation Std. Error Lower Bound Upper Bound Minimum Maximum
T1 3 89.2100 1.70564 .98475 84.9730 93.4470 87.87 91.13
T2 3 10.6633 .38280 .22101 9.7124 11.6143 10.31 11.07
T3 3 94.5833 .04041 .02333 94.4829 94.6837 94.54 94.62
Total 9 64.8189 40.69265 13.56422 33.5398 96.0980 10.31 94.62
Test of Homogeneity of Variances
ABTS
Levene Statistic df1 df2 Sig.
8.116 2 6 .020
ANOVA
ABTS
Sum of
Squares df Mean Square F Sig.
Between Groups 13241.018 2 6620.509 6496.286 .000
Within Groups 6.115 6 1.019
Total 13247.133 8
Post Hoc Tests
Homogeneous Subsets
ABTS
Duncan
Subset for alpha = 0.05
sample N 1 2 3
T2 3 10.6633
T1 3 89.2100
T3 3 94.5833
Sig. 1.000 1.000 1.000
Means for groups in homogeneous subsets are displayed.
a. Uses Harmonic Mean Sample Size = 3.000.
