# Supplementary material for: Biochemical composition, β-glucan and phenolic content of a marine diatom Chaetoceros muelleri cultivated in Guillard’s modified medium
Source: PeerJ. 2025 Sep 30;13:e20098. doi: 10.7717/peerj.20098 (PMC12493710; doi:10.7717/peerj.20098)
Supplement: Supplemental Information 2 [file peerj-13-20098-s002.csv]

Warning # 849 in column 23. Text: en_UM
The LOCALE subcommand of the SET command has an invalid parameter. It could
not be mapped to a valid backend locale.
ONEWAY alphaglucan BY sample
/STATISTICS DESCRIPTIVES HOMOGENEITY
/MISSING ANALYSIS
/POSTHOC=DUNCAN ALPHA(0.05).
Oneway
Descriptives
alphaglucan
95% Confidence Interval
Lower for Mean
N Mean Std. Deviation Std. Error Bound Upper Bound Minimum Maximum
T1 3 .05900 .003000 .001732 .05155 .06645 .056 .062
T2 3 .05400 .002000 .001155 .04903 .05897 .052 .056
T3 3 .01300 .001732 .001000 .00870 .01730 .011 .014
Total 9 .04200 .021949 .007316 .02513 .05887 .011 .062
Test of Homogeneity of Variances
alphaglucan
Levene Statistic df1 df2 Sig.
.286 2 6 .761
ANOVA
alphaglucan
Sum of
Squares df Mean Square F Sig.
Between Groups .004 2 .002 358.313 .000
Within Groups .000 6 .000
Total .004 8
Post Hoc Tests
Homogeneous Subsets
alphaglucan
Duncan
Subset for alpha = 0.05
sample N 1 2 3
T3 3 .01300
T2 3 .05400
T1 3 .05900
Sig. 1.000 1.000 1.000
Means for groups in homogeneous subsets are displayed.
a. Uses Harmonic Mean Sample Size = 3.000.
