# Supplementary material for: Biochemical composition, β-glucan and phenolic content of a marine diatom Chaetoceros muelleri cultivated in Guillard’s modified medium
Source: PeerJ. 2025 Sep 30;13:e20098. doi: 10.7717/peerj.20098 (PMC12493710; doi:10.7717/peerj.20098)
Supplement: Supplemental Information 3 [file peerj-13-20098-s003.csv]

Warning # 849 in column 23. Text: en_UM
The LOCALE subcommand of the SET command has an invalid parameter. It could
not be mapped to a valid backend locale.
ONEWAY betaglucan BY sample
/STATISTICS DESCRIPTIVES HOMOGENEITY
/MISSING ANALYSIS
/POSTHOC=DUNCAN ALPHA(0.05).
Oneway
Descriptives
betaglucan
95% Confidence Interval
Std. for Mean
N Mean Deviation Std. Error Lower Bound Upper Bound Minimum Maximum
T1 3 2.9267 .30022 .17333 2.1809 3.6725 2.58 3.10
T2 3 11.5867 .17898 .10333 11.1421 12.0313 11.38 11.69
T3 3 79.4500 1.40225 .80959 75.9666 82.9334 78.39 81.04
Total 9 31.3211 36.29811 12.09937 3.4199 59.2223 2.58 81.04
Test of Homogeneity of Variances
betaglucan
Levene Statistic df1 df2 Sig.
7.876 2 6 .021
ANOVA
betaglucan
Mean
Sum of Squares df Square F Sig.
Between Groups 10536.248 2 5268.124 7567.452 .000
Within Groups 4.177 6 .696
Total 10540.425 8
Post Hoc Tests
Homogeneous Subsets
betaglucan
Duncan
Subset for alpha = 0.05
sample N 1 2 3
T1 3 2.9267
T2 3 11.5867
T3 3 79.4500
Sig. 1.000 1.000 1.000
Means for groups in homogeneous subsets are displayed.
a. Uses Harmonic Mean Sample Size = 3.000.
