# Supplementary material for: Biochemical composition, β-glucan and phenolic content of a marine diatom Chaetoceros muelleri cultivated in Guillard’s modified medium
Source: PeerJ. 2025 Sep 30;13:e20098. doi: 10.7717/peerj.20098 (PMC12493710; doi:10.7717/peerj.20098)
Supplement: Supplemental Information 4 [file peerj-13-20098-s004.csv]

Warning # 849 in column 23. Text: en_UM
The LOCALE subcommand of the SET command has an invalid parameter. It could
not be mapped to a valid backend locale.
ONEWAY biomass BY sample
/STATISTICS DESCRIPTIVES HOMOGENEITY
/MISSING ANALYSIS
/POSTHOC=DUNCAN ALPHA(0.05).
Oneway
Descriptives
biomass
95% Confidence Interval for
Mean
N Mean Std. Deviation Std. Error Lower Bound Upper Bound Minimum Maximum
T1 3 3.8500 .13229 .07638 3.5214 4.1786 3.70 3.95
T2 3 4.0267 .07506 .04333 3.8402 4.2131 3.95 4.10
T3 3 4.1833 .05686 .03283 4.0421 4.3246 4.12 4.23
Total 9 4.0200 .16568 .05523 3.8926 4.1474 3.70 4.23
Test of Homogeneity of Variances
biomass
Levene Statistic df1 df2 Sig.
1.825 2 6 .240
ANOVA
biomass
Sum of
Squares df Mean Square F Sig.
Between Groups .167 2 .083 9.493 .014
Within Groups .053 6 .009
Total .220 8
Post Hoc Tests
Homogeneous Subsets
biomass
Duncan
Subset for alpha = 0.05
sample N 1 2
T1 3 3.8500
T2 3 4.0267 4.0267
T3 3 4.1833
Sig. .060 .087
Means for
groups in
homogeneous
a. Uses
Harmonic Mean
Sample Size =
3.000.
