# Supplementary material for: Biochemical composition, β-glucan and phenolic content of a marine diatom Chaetoceros muelleri cultivated in Guillard’s modified medium
Source: PeerJ. 2025 Sep 30;13:e20098. doi: 10.7717/peerj.20098 (PMC12493710; doi:10.7717/peerj.20098)
Supplement: Supplemental Information 5 [file peerj-13-20098-s005.csv]

ONEWAY carbohydrate BY sample
/STATISTICS DESCRIPTIVES HOMOGENEITY
/MISSING ANALYSIS
/POSTHOC=DUNCAN ALPHA(0.05).
Oneway
Descriptives
carbohydrate(sugar)
95% Confidence Interval
Std. for Mean
N Mean Deviation Std. Error Lower Bound Upper Bound Minimum Maximum
T1 3 5.8100 .50269 .29023 4.5612 7.0588 5.24 6.19
T2 3 6.9033 1.14500 .66107 4.0590 9.7477 5.76 8.05
T3 3 13.7167 1.56072 .90108 9.8396 17.5937 12.00 15.05
Total 9 8.8100 3.84271 1.28090 5.8562 11.7638 5.24 15.05
Test of Homogeneity of Variances
carbohydrate(sugar)
Levene Statistic df1 df2 Sig.
1.396 2 6 .318
ANOVA
carbohydrate(sugar)
Sum of Squares df Mean Square F Sig.
Between Groups 110.132 2 55.066 41.304 .000
Within Groups 7.999 6 1.333
Total 118.131 8
Post Hoc Tests
Homogeneous Subsets
carbohydrate(sugar)
Duncan
Subset for alpha = 0.05
sample N 1 2
T1 3 5.8100
T2 3 6.9033
T3 3 13.7167
Sig. .290 1.000
Means for groups in homogeneous subsets are displayed.
a. Uses Harmonic
Mean Sample Size
