# Supplementary material for: Biochemical composition, β-glucan and phenolic content of a marine diatom Chaetoceros muelleri cultivated in Guillard’s modified medium
Source: PeerJ. 2025 Sep 30;13:e20098. doi: 10.7717/peerj.20098 (PMC12493710; doi:10.7717/peerj.20098)
Supplement: Supplemental Information 6 [file peerj-13-20098-s006.csv]

Warning # 849 in column 23. Text: en_UM
The LOCALE subcommand of the SET command has an invalid parameter. It could
not be mapped to a valid backend locale.
ONEWAY DPPH BY sample
/STATISTICS DESCRIPTIVES HOMOGENEITY
/MISSING ANALYSIS
/POSTHOC=DUNCAN ALPHA(0.05).
Oneway
Descriptives
DPPH
95% Confidence Interval for
Std. Mean
N Mean Deviation Std. Error Lower Bound Upper Bound Minimum Maximum
T1 3 22.4700 1.23236 .71150 19.4087 25.5313 21.05 23.26
T2 3 23.3433 .67010 .38688 21.6787 25.0080 22.77 24.08
T3 3 65.3300 2.89912 1.67381 58.1282 72.5318 62.08 67.65
Total 9 37.0478 21.27607 7.09202 20.6935 53.4020 21.05 67.65
Test of Homogeneity of Variances
DPPH
Levene Statistic df1 df2 Sig.
4.157 2 6 .074
ANOVA
DPPH
Sum of Mean
Squares df Square F Sig.
Between Groups 3600.622 2 1800.311 520.691 .000
Within Groups 20.745 6 3.458
Total 3621.368 8
Post Hoc Tests
Homogeneous Subsets
DPPH
Duncan
Subset for alpha =
0.05
sample N 1 2
T1 3 22.4700
T2 3 23.3433
T3 3 65.3300
Sig. .586 1.000
Means for groups in homogeneous subsets are displayed.
a. Uses Harmonic Mean Sample Size = 3.000.
