# Supplementary material for: Biochemical composition, β-glucan and phenolic content of a marine diatom Chaetoceros muelleri cultivated in Guillard’s modified medium
Source: PeerJ. 2025 Sep 30;13:e20098. doi: 10.7717/peerj.20098 (PMC12493710; doi:10.7717/peerj.20098)
Supplement: Supplemental Information 7 [file peerj-13-20098-s007.csv]

Warning # 849 in column 23. Text: en_UM
The LOCALE subcommand of the SET command has an invalid parameter. It could
not be mapped to a valid backend locale.
ONEWAY lipid BY sample
/STATISTICS DESCRIPTIVES HOMOGENEITY
/MISSING ANALYSIS
/POSTHOC=DUNCAN ALPHA(0.05).
Oneway
Descriptives
lipid
95% Confidence Interval for
Std. Std. Mean
N Mean Deviation Error Lower Bound Upper Bound Minimum Maximum
T1 3 1.1100 .13115 .07572 .7842 1.4358 .99 1.25
T2 3 2.2100 .10817 .06245 1.9413 2.4787 2.09 2.30
T3 3 4.3433 .02517 .01453 4.2808 4.4058 4.32 4.37
Total 9 2.5544 1.42630 .47543 1.4581 3.6508 .99 4.37
Test of Homogeneity of Variances
lipid
Levene
Statistic df1 df2 Sig.
2.290 2 6 .182
ANOVA
lipid
Sum of Mean
Squares df Square F Sig.
Between 16.216 2 8.108 823.589 .000
Groups
Within Groups .059 6 .010
Total 16.275 8
Post Hoc Tests
Homogeneous Subsets
lipid
Duncan
Subset
sample N for
1 2 3
T1 3 1.1100
T2 3 2.2100
T3 3 4.3433
Sig. 1.000 1.000 1.000
Means for
groups in
homogeneous
a. Uses
Harmonic
Mean Sample
Size = 3.000.
