# Supplementary material for: Biochemical composition, β-glucan and phenolic content of a marine diatom Chaetoceros muelleri cultivated in Guillard’s modified medium
Source: PeerJ. 2025 Sep 30;13:e20098. doi: 10.7717/peerj.20098 (PMC12493710; doi:10.7717/peerj.20098)
Supplement: Supplemental Information 10 [file peerj-13-20098-s010.csv]

ONEWAY phenolic BY Sample
/STATISTICS DESCRIPTIVES HOMOGENEITY
/MISSING ANALYSIS
/POSTHOC=DUNCAN ALPHA(0.05).
Oneway
Descriptives
phenolic
95% Confidence Interval for
Std. Mean Minimu
N Mean Deviation Std. Error Lower Bound Upper Bound m Maximum
T1 3 14.9133 .97110 .56066 12.5010 17.3257 14.06 15.97
T2 3 4.4400 .10536 .06083 4.1783 4.7017 4.34 4.55
T3 3 4.1633 .17474 .10088 3.7293 4.5974 3.97 4.31
Total 9 7.8389 5.33033 1.77678 3.7416 11.9361 3.97 15.97
Test of Homogeneity of Variances
phenolic
Levene Statistic df1 df2 Sig.
5.301 2 6 .047
ANOVA
phenolic
Sum of Mean
Squares df Square F Sig.
Between Groups 225.330 2 112.665 343.258 .000
Within Groups 1.969 6 .328
Total 227.299 8
Post Hoc Tests
Homogeneous Subsets
phenolic
Duncan
Subset for
sample N alpha =
1 2
T3 3 4.1633
T2 3 4.4400
T1 3 14.9133
Sig. .576 1.000
Means for groups in homogeneous subsets are displayed.
a. Uses Harmonic Mean Sample Size = 3.000.
