# Supplementary material for: Biochemical composition, β-glucan and phenolic content of a marine diatom Chaetoceros muelleri cultivated in Guillard’s modified medium
Source: PeerJ. 2025 Sep 30;13:e20098. doi: 10.7717/peerj.20098 (PMC12493710; doi:10.7717/peerj.20098)
Supplement: Supplemental Information 11 [file peerj-13-20098-s011.csv]

Warning # 849 in column 23. Text: en_UM
The LOCALE subcommand of the SET command has an invalid parameter. It could
not be mapped to a valid backend locale.
ONEWAY protein BY sample
/STATISTICS DESCRIPTIVES HOMOGENEITY
/MISSING ANALYSIS
/POSTHOC=DUNCAN ALPHA(0.05).
Oneway
Descriptives
protein
95% Confidence Interval for
Std. Mean
N Mean Deviation Std. Error Lower Bound Upper Bound Minimum Maximum
T1 3 94.8433 .08083 .04667 94.6425 95.0441 94.75 94.89
T2 3 31.3900 .71358 .41199 29.6174 33.1626 30.91 32.21
T3 3 30.9067 .38175 .22040 29.9583 31.8550 30.62 31.34
Total 9 52.3800 31.85078 10.61693 27.8973 76.8627 30.62 94.89
Test of Homogeneity of Variances
protein
Levene Statistic df1 df2 Sig.
6.432 2 6 .032
ANOVA
protein
Sum of
Squares df Mean Square F Sig.
Between Groups 8114.456 2 4057.228 18401.055 .000
Within Groups 1.323 6 .220
Total 8115.779 8
Post Hoc Tests
Homogeneous Subsets
protein
Duncan
Subset for alpha =
0.05
sample N 1 2
T3 3 30.9067
T2 3 31.3900
T1 3 94.8433
Sig. .254 1.000
Means for
groups in
homogeneous
a. Uses
Harmonic Mean
Sample Size =
3.000.
