# Supplementary material for: Biochemical composition, β-glucan and phenolic content of a marine diatom Chaetoceros muelleri cultivated in Guillard’s modified medium
Source: PeerJ. 2025 Sep 30;13:e20098. doi: 10.7717/peerj.20098 (PMC12493710; doi:10.7717/peerj.20098)
Supplement: Supplemental Information 18 [file peerj-13-20098-s018.csv]

Warning # 849 in column 23. Text: en_UM
The LOCALE subcommand of the SET command has an invalid parameter. It could
not be mapped to a valid backend locale.
ONEWAY yield BY sample
/STATISTICS DESCRIPTIVES HOMOGENEITY
/MISSING ANALYSIS
/POSTHOC=DUNCAN ALPHA(0.05).
Oneway
Lower Bound	Upper Bound
T	1
3.3817.00651.00376.3655.3978.38.39
T	2
3.3480.00721.00416.3301.3659.34.36
T	3
3.4103.01358.00784.3766.4441.40.42
Total
9.3800.02828.00943.3583.4017.34.42
Levene Statisticdf	1df	2Sig.
.96726.433
Sum of
Squaresdf	Mean Square	FSig.
Between Groups
.0062.00331.439.001
Within Groups
.0016.000
Total
0.0068
Mean	Std. Deviation	Std. Error	Minimum	Maximum	N
95% Confidence Interval for
Mean
Test of Homogeneity of Variances
yield
ANOVA
yield
Descriptives
yield
Post Hoc Tests
Homogeneous Subsets
yield
Duncan
sample	N
Subset
for
123
T	2
3.348
T	1
3.3817
T	3
3.4103
Sig.
1.0001.0001.000
Means for groups in homogeneous subsets are displayed.
a. Uses Harmonic Mean Sample Size = 3.000.
